# Supplementary material for: Health literacy assessment and healthcare access difficulties of Vietnamese migrants in Japan: A cross-sectional study
Source: PLoS One. 2026 Mar 20;21(3):e0344665. doi: 10.1371/journal.pone.0344665 (PMC13004346; doi:10.1371/journal.pone.0344665)
Supplement: S1 File — (XLSX) [file pone.0344665.s001.xlsx]

## Sheet: Data
ID	VisaStatus	Sex	Age	Education	StayLength	Employment	Region	DifficultiesDoctorVisit	Selection	Communication	WaitingTime	UnderstandingHS	ExpensiveFee	WhereMedicines	ExpensiveMedicines	AvoidingDoctorVisit	LackTime	HighCosts	WaitingTime	Absence	Inconvenient	Difficulties	NoKnowledge	NotSevere	JapaneseMedicines	Trust	LowerCost	Familiarity	NotFound	Q1Infomation	Q2Understandings	Q3Judgement	Q4Ambulance	Q5FindingInformation	Q6UnderstandingHS	Q7JudgementVaccination	Q8JudgementTreatment	Q9Contact	Q10UnderstandingInformation	Q11JudgementLifeStyle	Q12Participating	Q1Car	Q2Pre	Q3Gen	Q4Mea	Q5Sex	Q6Ane	Q7Pot	Q8AED
1	0	1	21	3	2	7	4	0	99	99	99	99	99	99	99	0	99	99	99	99	99	99	99	99	0	99	99	99	99	3	3	3	3	3	3	3	3	3	3	3	3	0	0	0	0	0	0	0	0
2	0	0	21	3	2	7	4	1	1	1	1	1	0	1	0	0	99	99	99	99	99	99	99	99	0	99	99	99	99	1	1	1	1	1	1	1	1	1	1	1	1	1	0	0	1	1	0	1	0
3	4	0	25	3	0	7	4	0	99	99	99	99	99	99	99	0	99	99	99	99	99	99	99	99	0	99	99	99	99	2	2	2	4	4	3	3	3	3	3	3	3	1	1	0	1	0	1	1	0
4	0	0	23	3	5	7	4	0	99	99	99	99	99	99	99	0	99	99	99	99	99	99	99	99	1	1	1	0	0	2	2	2	2	2	2	2	2	2	2	2	2	1	1	0	1	1	0	1	0
5	4	0	20	3	1	7	4	0	99	99	99	99	99	99	99	0	99	99	99	99	99	99	99	99	0	99	99	99	99	3	3	3	2	2	2	3	3	2	3	3	3	0	1	0	0	0	0	0	0
6	4	0	29	4	2	7	4	1	0	1	0	0	0	0	0	0	99	99	99	99	99	99	99	99	1	1	0	1	0	3	3	2	2	2	4	2	3	2	3	3	2	1	0	1	1	0	1	0	0
7	0	1	25	3	4	7	4	1	1	1	0	1	0	1	1	1	1	1	1	1	1	1	1	1	1	1	1	1	1	1	1	1	1	1	1	1	1	1	1	1	1	0	0	0	0	0	0	0	0
8	2	0	24	3	4	1	4	1	0	1	0	1	1	1	0	1	1	1	1	0	1	1	1	1	0	0	0	1	1	2	2	2	2	1	1	2	1	2	2	4	1	0	1	0	1	0	0	0	0
9	6	0	24	3	3	7	4	0	99	99	99	99	99	99	99	0	99	99	99	99	99	99	99	99	0	99	99	99	99	2	1	2	3	2	2	1	2	3	1	1	2	0	1	0	0	0	1	0	1
10	4	1	25	3	2	2	4	1	1	1	1	1	1	0	1	0	99	99	99	99	99	99	99	99	1	1	0	1	0	2	3	2	2	2	2	2	2	3	3	3	2	1	1	0	0	0	1	1	1
11	6	0	31	5	2	7	4	1	0	1	0	0	0	0	0	0	99	99	99	99	99	99	99	99	0	99	99	99	99	2	2	2	2	2	3	3	3	3	3	3	3	1	1	0	1	1	1	1	0
12	4	0	26	3	2	7	4	1	0	1	0	0	1	0	1	0	99	99	99	99	99	99	99	99	0	99	99	99	99	2	2	2	1	2	2	3	2	3	3	3	3	1	0	0	0	0	0	0	0
13	2	0	30	4	4	7	4	1	0	1	0	0	0	0	0	0	99	99	99	99	99	99	99	99	1	1	0	0	1	2	2	2	2	1	3	2	3	2	2	2	2	1	1	0	1	0	1	1	1
14	2	0	27	4	4	7	4	1	1	1	0	0	0	0	0	0	99	99	99	99	99	99	99	99	1	1	0	1	0	3	3	3	3	3	3	3	3	2	3	2	2	1	1	0	1	1	1	1	0
15	6	1	30	4	4	2	4	1	1	1	1	1	1	0	1	0	99	99	99	99	99	99	99	99	0	99	99	99	99	2	2	2	2	2	2	2	1	2	3	3	2	1	1	0	1	0	1	1	1
16	4	0	29	3	2	7	4	0	99	99	99	99	99	99	99	1	1	1	0	0	0	1	1	1	0	99	99	99	99	2	1	2	1	1	2	2	2	2	2	2	2	1	1	0	0	0	1	1	0
17	6	1	26	4	2	7	4	0	99	99	99	99	99	99	99	0	99	99	99	99	99	99	99	99	1	1	0	0	0	2	2	2	2	2	2	2	3	3	2	3	2	1	0	0	0	1	1	1	1
18	0	0	24	3	5	7	4	1	1	1	1	0	0	0	1	1	1	1	1	0	0	1	1	1	1	1	0	1	0	2	2	2	3	2	2	3	2	3	3	3	3	1	1	0	0	1	1	1	0
19	2	0	25	2	4	1	4	1	1	1	0	1	1	0	1	0	99	99	99	99	99	99	99	99	1	1	0	0	1	3	2	3	3	2	3	3	3	3	3	3	1	1	1	0	1	0	1	1	0
20	2	0	29	6	5	7	4	1	1	1	1	1	1	1	1	1	1	1	1	1	1	1	1	1	1	0	0	0	1	1	1	1	1	1	2	1	2	2	2	2	2	1	1	0	0	0	0	0	0
21	0	0	30	4	1	7	4	0	99	99	99	99	99	99	99	0	99	99	99	99	99	99	99	99	0	99	99	99	99	3	3	3	3	3	3	3	3	3	3	3	3	1	1	0	0	0	1	0	0
22	4	0	28	3	3	5	4	1	0	1	1	1	1	0	1	0	99	99	99	99	99	99	99	99	0	99	99	99	99	3	2	1	3	2	2	4	4	4	4	4	1	1	0	0	1	0	1	1	0
23	2	0	24	3	4	7	4	1	1	1	0	0	1	1	0	1	0	0	0	0	0	0	0	1	0	99	99	99	99	2	3	2	3	2	2	2	2	3	3	3	3	1	0	0	0	0	0	0	0
24	0	1	26	3	2	7	4	0	99	99	99	99	99	99	99	0	99	99	99	99	99	99	99	99	1	1	1	0	1	2	3	2	3	2	2	2	3	4	3	4	4	0	0	0	0	0	0	0	0
25	4	0	19	3	1	1	4	0	99	99	99	99	99	99	99	0	99	99	99	99	99	99	99	99	0	99	99	99	99	4	4	4	2	4	3	3	3	3	4	4	2	1	1	0	0	0	1	1	0
26	4	0	34	3	1	5	4	1	0	1	1	0	1	1	0	0	99	99	99	99	99	99	99	99	1	1	0	0	1	2	1	1	2	2	1	2	2	3	3	2	1	1	0	0	0	0	1	1	0
27	4	0	21	3	2	7	4	0	99	99	99	99	99	99	99	0	99	99	99	99	99	99	99	99	0	99	99	99	99	4	4	2	2	4	3	3	3	4	4	3	3	1	0	0	1	0	1	0	0
28	6	0	27	4	5	7	4	1	1	1	1	0	1	0	1	0	99	99	99	99	99	99	99	99	1	1	0	0	0	3	1	1	1	1	3	2	3	3	2	3	3	1	1	1	0	1	1	1	0
29	4	1	24	3	1	2	4	1	0	1	1	0	1	0	0	0	99	99	99	99	99	99	99	99	1	1	0	0	0	3	2	2	2	2	2	2	3	3	3	2	3	0	0	0	0	0	1	1	0
30	4	0	28	4	2	7	4	0	99	99	99	99	99	99	99	0	99	99	99	99	99	99	99	99	0	99	99	99	99	3	2	2	2	3	3	3	3	3	3	3	3	0	0	0	0	0	1	0	1
31	4	0	23	3	2	7	4	0	99	99	99	99	99	99	99	0	99	99	99	99	99	99	99	99	0	99	99	99	99	3	3	3	3	3	3	4	4	4	3	3	3	0	1	0	0	0	1	0	0
32	4	0	26	4	2	7	4	0	99	99	99	99	99	99	99	0	99	99	99	99	99	99	99	99	0	99	99	99	99	2	2	2	2	2	3	3	3	3	3	3	2	0	0	0	1	0	1	1	0
33	4	0	25	3	0	7	4	0	99	99	99	99	99	99	99	0	99	99	99	99	99	99	99	99	0	99	99	99	99	3	2	2	4	3	3	3	3	3	3	3	3	1	1	0	1	0	1	1	0
34	4	1	29	3	2	3	4	1	0	0	0	0	0	0	0	0	99	99	99	99	99	99	99	99	1	1	1	0	0	3	2	2	3	3	3	3	3	4	4	4	3	1	1	0	0	0	0	1	0
35	2	0	27	3	7	1	4	1	0	0	0	0	0	0	0	0	99	99	99	99	99	99	99	99	1	1	0	0	0	3	2	2	1	2	3	2	2	3	3	3	2	0	1	0	0	1	1	1	0
36	4	0	23	3	3	3	4	0	99	99	99	99	99	99	99	1	0	0	0	0	0	0	0	0	0	99	99	99	99	3	4	4	4	4	4	4	4	4	3	3	3	1	1	0	0	0	0	0	0
37	2	0	26	3	7	1	4	1	0	0	0	0	1	0	1	0	99	99	99	99	99	99	99	99	0	99	99	99	99	2	2	2	3	2	3	3	3	3	3	3	2	1	0	0	0	0	1	1	0
38	4	1	25	3	2	7	4	0	99	99	99	99	99	99	99	0	99	99	99	99	99	99	99	99	0	99	99	99	99	2	3	1	1	3	2	3	2	3	3	3	3	0	0	0	0	0	0	0	0
39	2	1	25	3	5	3	4	1	0	1	1	0	0	0	1	0	99	99	99	99	99	99	99	99	1	1	0	0	0	4	2	3	4	3	4	4	4	4	4	3	2	1	0	0	0	0	1	0	1
40	4	0	26	3	3	1	4	1	1	1	0	0	0	0	0	0	99	99	99	99	99	99	99	99	1	0	0	0	0	1	1	1	1	1	1	1	2	1	1	1	1	0	0	0	0	0	0	0	0
41	4	0	28	4	5	4	4	1	1	0	1	0	1	0	1	0	99	99	99	99	99	99	99	99	1	0	0	0	0	2	2	2	3	3	3	3	3	3	3	3	3	1	1	0	0	0	1	0	0
42	2	0	23	3	4	1	4	0	99	99	99	99	99	99	99	0	99	99	99	99	99	99	99	99	1	1	0	1	1	3	3	2	1	3	3	3	4	4	4	4	3	1	1	0	0	0	1	1	0
43	4	1	25	3	2	2	4	1	0	1	1	1	0	0	0	0	99	99	99	99	99	99	99	99	1	1	1	1	0	2	2	2	2	2	2	2	3	3	3	3	2	1	1	0	0	0	1	0	1
44	2	0	27	3	6	1	4	1	0	0	1	0	0	0	0	0	99	99	99	99	99	99	99	99	0	99	99	99	99	2	2	2	2	2	2	3	3	3	3	3	3	1	1	0	1	0	1	1	0
45	4	0	22	3	2	1	4	0	99	99	99	99	99	99	99	0	99	99	99	99	99	99	99	99	1	1	0	0	0	4	3	3	2	2	3	3	3	3	3	3	3	0	1	0	0	0	1	1	0
46	2	0	26	3	6	1	4	1	0	1	0	0	0	0	0	0	99	99	99	99	99	99	99	99	1	0	0	0	1	3	2	3	3	2	2	2	2	2	3	3	2	0	0	0	0	0	0	0	0
47	4	0	29	3	5	1	4	1	1	0	1	1	0	1	0	1	1	1	1	0	0	0	1	1	1	1	0	1	0	2	2	2	1	2	2	3	3	2	3	2	2	1	0	0	0	0	0	0	0
48	2	0	25	3	6	1	4	0	99	99	99	99	99	99	99	0	99	99	99	99	99	99	99	99	1	1	0	1	0	2	2	2	2	3	2	3	3	3	3	3	2	1	0	0	0	0	1	1	0
49	2	0	29	3	4	1	4	0	99	99	99	99	99	99	99	0	99	99	99	99	99	99	99	99	1	1	0	1	1	2	2	2	2	3	2	2	3	2	2	3	2	1	1	0	0	0	1	1	0
50	2	0	23	3	4	1	4	1	1	1	1	0	1	1	0	0	99	99	99	99	99	99	99	99	0	99	99	99	99	3	2	1	2	2	2	3	3	3	2	3	2	1	1	0	0	0	1	0	0
51	4	0	21	3	2	1	4	0	99	99	99	99	99	99	99	0	99	99	99	99	99	99	99	99	0	99	99	99	99	3	2	2	3	3	3	3	3	3	3	3	3	1	1	0	0	0	1	1	0
52	4	0	22	3	2	6	4	0	99	99	99	99	99	99	99	0	99	99	99	99	99	99	99	99	0	99	99	99	99	4	4	2	3	3	2	3	3	3	3	3	3	0	1	0	1	0	1	0	0
53	4	1	20	3	1	3	4	0	99	99	99	99	99	99	99	1	0	0	1	0	0	1	1	1	1	0	0	0	1	4	2	1	4	1	1	1	1	4	1	4	1	0	0	0	0	0	0	0	0
54	4	0	31	4	2	7	4	1	1	1	1	1	1	1	1	1	0	1	1	0	1	1	1	1	0	99	99	99	99	3	3	3	2	2	2	2	2	3	2	3	3	0	0	0	0	0	0	0	0
55	2	0	26	3	7	3	4	1	1	0	1	0	1	1	1	1	0	1	1	0	0	0	1	1	0	99	99	99	99	1	2	2	1	2	1	1	1	3	4	3	3	0	0	0	1	0	1	0	0
56	4	0	22	3	2	1	4	0	99	99	99	99	99	99	99	0	99	99	99	99	99	99	99	99	1	1	0	1	1	2	2	2	3	3	2	3	3	3	3	3	2	1	1	0	1	0	1	0	0
57	4	1	24	2	5	3	4	0	99	99	99	99	99	99	99	0	99	99	99	99	99	99	99	99	0	99	99	99	99	2	2	3	2	2	3	3	3	3	3	3	3	1	1	0	0	0	0	0	0
58	4	0	20	3	2	7	4	0	99	99	99	99	99	99	99	0	99	99	99	99	99	99	99	99	0	99	99	99	99	1	1	1	1	1	1	1	1	1	1	1	1	0	0	0	0	0	0	0	0
59	4	1	26	4	2	3	4	1	1	1	1	0	0	1	0	1	1	0	0	1	1	1	0	0	0	99	99	99	99	3	3	1	1	2	3	3	3	4	4	3	1	1	1	0	0	0	1	1	1
60	2	0	30	3	6	3	4	1	0	0	0	0	0	0	0	0	99	99	99	99	99	99	99	99	1	1	1	0	0	4	4	2	3	4	4	3	2	4	4	4	1	1	1	0	1	0	1	1	1
61	4	0	31	4	2	1	4	0	99	99	99	99	99	99	99	1	0	0	1	0	0	1	1	1	0	99	99	99	99	2	2	1	1	2	2	2	2	2	2	3	2	1	1	0	0	0	0	0	0
62	2	0	24	3	5	4	4	0	99	99	99	99	99	99	99	0	99	99	99	99	99	99	99	99	0	0	0	0	0	2	2	1	1	2	2	3	3	3	3	2	1	1	0	0	1	0	1	0	0
63	10	0	24	3	5	7	4	1	0	1	1	0	1	0	1	0	99	99	99	99	99	99	99	99	1	1	0	0	0	2	3	3	3	3	3	3	3	3	3	3	1	1	1	0	0	0	1	1	1
64	9	1	40	5	8	7	2	1	1	0	1	0	0	1	0	0	99	99	99	99	99	99	99	99	0	0	0	1	0	3	2	1	2	2	2	3	3	3	4	3	1	1	1	1	1	0	1	1	1
65	9	1	43	4	8	7	1	0	99	99	99	99	99	99	99	0	99	99	99	99	99	99	99	99	1	1	0	1	1	1	1	1	2	2	2	2	2	3	3	2	2	1	1	0	1	0	1	1	1
66	1	0	36	4	1	7	1	0	99	99	99	99	99	99	99	0	99	99	99	99	99	99	99	99	1	1	0	1	1	3	3	3	3	3	3	3	3	3	3	3	3	1	0	0	1	0	1	1	0
67	9	0	42	4	8	7	1	1	1	0	1	0	1	0	1	0	99	99	99	99	99	99	99	99	1	1	0	0	0	3	3	2	3	3	3	3	3	3	3	3	3	1	1	0	1	0	1	0	1
68	7	0	30	4	5	1	1	1	0	0	1	0	0	0	0	0	99	99	99	99	99	99	99	99	1	1	0	1	0	2	2	2	3	2	2	3	2	3	3	3	3	1	1	0	1	0	1	0	1
69	6	0	34	4	8	7	4	1	0	0	1	0	1	0	1	1	0	1	1	0	0	0	0	0	1	1	0	0	1	3	3	2	3	3	3	3	3	2	3	3	2	1	1	0	1	1	1	1	1
70	6	0	21	4	0	7	4	0	99	99	99	99	99	99	99	0	99	99	99	99	99	99	99	99	0	99	99	99	99	2	1	1	1	3	3	3	3	3	3	3	3	1	0	0	1	0	1	1	0
71	2	0	28	4	7	1	1	0	99	99	99	99	99	99	99	0	99	99	99	99	99	99	99	99	1	1	0	1	0	4	4	3	3	4	3	2	4	3	3	3	2	1	1	0	1	0	1	1	1
72	7	0	28	5	1	7	1	1	1	1	0	0	1	0	1	0	99	99	99	99	99	99	99	99	0	99	99	99	99	3	2	2	2	3	3	2	3	4	4	4	2	1	0	0	1	1	1	1	0
73	0	1	29	5	5	7	1	1	1	1	1	0	0	0	0	1	1	0	0	0	0	0	1	1	1	1	1	0	0	2	3	2	3	2	2	2	3	3	4	3	2	1	1	0	1	0	1	0	0
74	0	0	29	5	8	7	1	1	0	0	0	1	1	0	0	0	99	99	99	99	99	99	99	99	1	1	0	1	0	3	3	3	4	2	4	3	3	3	4	2	4	1	1	0	1	0	1	1	1
75	7	1	33	4	2	7	1	1	1	1	0	0	1	0	0	0	99	99	99	99	99	99	99	99	1	0	0	0	0	2	2	2	2	2	1	1	2	2	2	2	2	1	1	0	1	0	1	1	0
76	0	0	27	5	7	7	1	0	99	99	99	99	99	99	99	0	99	99	99	99	99	99	99	99	0	99	99	99	99	2	2	2	2	2	2	3	3	3	3	3	2	1	1	0	0	1	1	1	1
77	6	1	34	4	4	3	2	1	1	1	0	1	1	1	1	1	1	0	0	0	1	0	1	1	0	99	99	99	99	1	1	1	1	1	1	1	1	1	1	1	1	0	0	0	0	0	1	1	1
78	2	1	27	3	5	1	1	1	1	1	0	0	0	0	0	0	99	99	99	99	99	99	99	99	0	99	99	99	99	2	2	2	2	4	2	1	2	3	3	2	2	1	0	0	0	0	1	1	0
79	6	1	27	4	3	3	1	1	1	1	0	1	0	1	1	1	0	0	0	0	0	1	1	1	0	99	99	99	99	2	3	3	2	2	2	2	2	2	2	3	2	1	1	0	0	0	1	1	0
80	2	1	33	4	5	2	1	0	99	99	99	99	99	99	99	0	99	99	99	99	99	99	99	99	0	99	99	99	99	2	3	2	2	2	3	3	3	3	3	3	4	0	0	0	0	0	0	0	0
81	7	0	36	4	2	5	1	1	0	0	0	0	0	0	0	0	99	99	99	99	99	99	99	99	1	1	1	0	1	3	3	3	3	3	2	2	2	2	2	2	2	0	1	0	1	1	1	1	0
82	6	1	32	4	8	7	1	1	1	1	1	0	1	0	1	0	99	99	99	99	99	99	99	99	1	1	0	0	0	3	2	2	3	3	3	1	1	1	2	2	1	1	1	0	1	1	1	1	1
83	2	0	33	3	7	3	1	0	99	99	99	99	99	99	99	0	99	99	99	99	99	99	99	99	0	99	99	99	99	4	3	3	4	3	4	4	4	4	4	4	4	1	0	0	0	0	1	0	0
84	6	1	42	4	2	3	1	1	0	0	1	1	1	1	0	0	99	99	99	99	99	99	99	99	0	99	99	99	99	2	3	2	3	2	3	2	3	2	3	3	2	1	0	0	1	0	1	1	0
85	4	0	42	2	1	4	1	0	99	99	99	99	99	99	99	0	99	99	99	99	99	99	99	99	0	99	99	99	99	2	2	3	2	2	3	3	3	3	3	3	2	0	0	0	0	0	0	0	0
86	6	1	27	4	2	3	3	0	99	99	99	99	99	99	99	0	99	99	99	99	99	99	99	99	1	1	0	1	0	3	2	2	3	3	3	3	3	2	3	3	2	1	1	0	1	0	1	1	0
87	6	1	27	4	1	2	1	0	99	99	99	99	99	99	99	1	1	1	1	1	1	1	1	1	0	99	99	99	99	2	2	2	2	2	3	2	2	2	2	2	2	1	0	0	1	0	1	1	0
88	6	1	26	4	0	2	1	0	99	99	99	99	99	99	99	0	99	99	99	99	99	99	99	99	0	99	99	99	99	3	3	3	2	3	3	3	3	3	3	3	2	1	0	0	0	0	1	0	0
89	6	1	30	5	7	3	1	0	99	99	99	99	99	99	99	0	99	99	99	99	99	99	99	99	1	1	0	1	1	2	3	3	3	3	3	3	3	3	3	3	3	1	0	1	1	0	0	1	0
90	6	1	30	4	2	3	4	0	99	99	99	99	99	99	99	0	99	99	99	99	99	99	99	99	0	99	99	99	99	3	3	3	2	3	3	2	3	3	3	2	1	1	0	0	0	1	1	0	1
91	2	0	25	4	2	1	1	1	1	1	1	1	0	1	1	0	99	99	99	99	99	99	99	99	1	1	0	0	0	2	3	2	2	3	3	2	2	3	2	1	1	1	1	0	1	0	1	1	1
92	6	1	28	4	2	3	2	0	99	99	99	99	99	99	99	0	99	99	99	99	99	99	99	99	1	1	0	1	1	2	2	1	1	1	2	2	2	3	3	2	3	0	1	0	0	0	0	0	0
93	4	0	28	3	4	1	1	1	1	1	0	0	0	0	0	0	99	99	99	99	99	99	99	99	0	99	99	99	99	2	3	2	2	2	3	3	3	3	3	3	3	1	1	0	0	0	1	0	0
94	4	1	34	4	4	2	1	0	99	99	99	99	99	99	99	1	1	1	0	0	0	1	1	1	0	99	99	99	99	2	2	2	2	2	2	1	2	3	3	3	2	1	1	0	1	0	0	0	1
95	6	1	29	4	4	3	1	1	0	1	0	0	0	0	0	0	99	99	99	99	99	99	99	99	1	1	0	0	0	2	2	2	2	2	3	2	3	3	3	3	2	1	1	0	1	0	1	1	0
96	2	1	27	3	4	2	1	0	99	99	99	99	99	99	99	0	99	99	99	99	99	99	99	99	1	1	0	0	0	2	3	2	3	3	3	3	3	3	3	3	2	0	0	0	0	0	1	0	0
97	4	0	35	3	2	5	5	1	1	1	1	1	1	1	1	0	99	99	99	99	99	99	99	99	0	99	99	99	99	1	1	1	1	1	1	1	1	1	1	1	1	0	1	0	1	1	1	1	1
98	2	0	34	4	6	1	1	1	1	1	1	0	0	0	0	0	99	99	99	99	99	99	99	99	1	1	0	0	0	3	3	2	2	2	3	3	3	3	3	3	3	1	1	0	1	1	1	1	0
99	9	0	42	4	8	7	1	1	0	0	0	0	0	0	0	0	99	99	99	99	99	99	99	99	1	1	0	1	0	3	3	3	3	3	3	3	4	3	3	3	4	1	1	0	0	1	1	0	1
100	6	1	35	4	2	7	1	0	99	99	99	99	99	99	99	0	99	99	99	99	99	99	99	99	0	99	99	99	99	3	3	3	2	3	2	3	3	3	3	3	3	0	1	0	1	0	1	0	0
101	4	1	21	3	1	7	1	0	99	99	99	99	99	99	99	0	99	99	99	99	99	99	99	99	0	99	99	99	99	3	2	2	3	2	3	3	3	3	3	3	3	1	0	0	0	1	1	0	0
102	4	1	22	3	0	7	1	1	0	1	1	1	0	0	0	0	99	99	99	99	99	99	99	99	1	1	0	0	0	3	2	3	2	3	3	3	3	3	3	3	3	1	1	0	0	0	1	0	0
103	4	1	21	3	1	7	1	0	99	99	99	99	99	99	99	0	99	99	99	99	99	99	99	99	0	99	99	99	99	2	3	3	3	3	3	3	3	3	4	4	4	1	0	0	1	1	0	0	0
104	4	0	21	2	1	7	1	0	99	99	99	99	99	99	99	0	99	99	99	99	99	99	99	99	1	1	0	1	1	2	3	2	2	2	2	3	3	2	3	2	2	1	1	0	1	0	1	0	0
105	6	0	30	4	5	1	5	1	1	1	0	0	0	0	0	0	99	99	99	99	99	99	99	99	1	1	0	0	0	2	2	1	2	2	2	3	3	3	2	3	2	1	1	0	1	0	1	1	0
106	2	0	32	4	7	1	4	1	0	0	1	0	1	0	1	0	99	99	99	99	99	99	99	99	1	1	0	1	0	2	3	2	3	2	1	1	3	3	3	4	1	1	1	0	1	1	1	1	0
107	4	1	24	3	2	7	1	1	1	1	1	0	0	1	0	0	99	99	99	99	99	99	99	99	0	99	99	99	99	2	3	2	3	3	3	3	3	3	3	3	3	1	0	0	1	1	0	0	0
108	9	1	41	5	8	7	2	1	1	1	1	1	1	1	1	0	99	99	99	99	99	99	99	99	1	1	0	0	0	2	1	1	1	2	2	2	2	2	2	2	2	1	1	1	0	0	1	1	1
109	9	0	37	3	8	7	2	1	0	0	1	0	1	0	1	1	1	0	0	0	0	0	0	0	1	1	1	1	1	3	2	2	2	3	3	2	2	2	2	2	2	1	1	0	1	1	1	0	1
110	9	0	33	5	7	7	2	1	1	1	0	1	0	0	0	0	99	99	99	99	99	99	99	99	0	99	99	99	99	2	1	1	1	2	3	3	3	3	3	4	3	1	1	1	1	1	1	1	1
111	9	0	38	5	8	7	2	1	0	0	0	0	0	0	0	0	99	99	99	99	99	99	99	99	1	1	1	0	0	3	3	3	2	2	3	2	2	2	2	2	2	1	1	1	0	0	1	0	1
112	9	0	41	5	8	3	2	1	0	0	1	0	0	0	0	0	99	99	99	99	99	99	99	99	1	1	0	0	0	2	2	2	2	1	2	2	2	2	2	2	3	1	1	1	1	1	1	1	1
113	6	1	25	4	2	7	1	0	99	99	99	99	99	99	99	1	0	0	0	0	0	0	0	0	1	0	0	0	0	3	3	3	3	3	3	3	3	3	3	3	3	1	0	0	1	0	1	1	0
114	6	1	24	4	0	3	3	0	99	99	99	99	99	99	99	1	1	1	1	1	1	1	1	0	0	99	99	99	99	3	2	2	2	2	2	2	2	2	2	2	2	1	0	0	1	0	1	1	0
115	6	1	36	4	6	3	3	0	99	99	99	99	99	99	99	1	0	1	0	0	0	0	0	0	1	1	0	0	0	3	3	2	2	3	3	2	2	3	2	2	3	1	0	0	1	0	1	1	1
116	7	0	37	4	4	7	3	1	1	1	1	1	1	0	1	1	0	1	1	0	0	1	1	0	1	1	0	0	0	2	2	2	2	2	3	3	3	3	3	3	3	1	0	0	1	1	1	1	1
117	6	0	36	4	4	3	3	0	99	99	99	99	99	99	99	0	99	99	99	99	99	99	99	99	1	1	0	0	0	3	3	1	1	3	2	2	1	3	3	3	3	1	0	0	1	0	1	1	0
118	6	1	39	4	6	3	3	1	0	1	0	1	1	1	1	0	99	99	99	99	99	99	99	99	1	1	0	1	1	2	2	2	2	2	2	2	2	3	2	2	2	1	1	0	1	1	1	1	0
119	6	1	37	4	6	7	3	1	1	1	1	1	1	1	1	1	1	1	1	0	0	1	1	0	1	1	0	1	0	2	2	2	2	2	3	2	2	3	3	3	2	1	0	0	1	0	1	1	0
120	6	0	30	4	5	3	3	1	0	0	1	0	0	0	0	0	99	99	99	99	99	99	99	99	1	1	0	0	1	2	3	2	2	2	3	3	3	2	3	3	2	1	1	0	1	1	1	1	1
121	9	1	38	4	8	3	3	0	99	99	99	99	99	99	99	0	99	99	99	99	99	99	99	99	1	0	0	1	1	2	2	2	2	2	3	3	3	3	3	3	3	1	0	0	0	0	1	0	0
122	7	0	32	4	8	1	3	1	0	0	0	0	0	0	0	0	99	99	99	99	99	99	99	99	1	1	0	1	0	3	3	3	3	3	3	3	3	3	3	3	3	1	1	0	1	1	1	1	1
123	6	1	35	4	8	3	3	1	1	1	0	0	1	1	1	0	99	99	99	99	99	99	99	99	1	1	0	1	0	2	3	3	3	2	3	3	3	3	3	3	2	1	1	0	0	0	1	1	1
124	7	0	28	4	0	1	3	0	99	99	99	99	99	99	99	0	99	99	99	99	99	99	99	99	0	99	99	99	99	4	2	2	3	3	3	3	3	3	3	3	3	0	0	0	0	0	0	0	0
125	7	0	30	4	6	7	3	1	0	1	1	0	1	0	1	0	99	99	99	99	99	99	99	99	1	1	0	1	1	3	3	2	2	3	3	3	4	3	3	3	3	1	1	0	1	1	1	1	1
126	7	0	31	4	4	7	3	1	1	1	1	1	1	1	1	0	99	99	99	99	99	99	99	99	1	1	0	0	0	2	1	1	2	2	3	2	3	2	2	2	2	1	1	0	1	0	1	1	0
127	7	0	41	6	3	4	3	1	0	1	1	0	0	0	0	0	99	99	99	99	99	99	99	99	1	1	1	1	1	2	3	3	3	4	4	4	4	3	2	3	3	0	1	0	1	0	1	0	0
128	6	0	33	4	1	4	3	0	99	99	99	99	99	99	99	0	99	99	99	99	99	99	99	99	1	1	0	1	1	3	2	2	3	3	3	3	4	4	4	4	4	1	0	0	1	0	1	0	0
129	7	1	17	2	1	7	3	1	0	1	1	0	1	0	0	0	99	99	99	99	99	99	99	99	1	1	0	0	0	3	2	3	4	4	3	3	4	4	4	3	2	1	1	0	0	0	0	1	0
130	7	0	41	4	3	4	3	1	0	0	1	0	0	0	0	0	0	99	1	0	0	0	0	1	0	99	99	99	99	1	2	2	3	2	3	3	3	3	4	4	1	0	1	0	1	1	1	1	1
131	3	1	29	4	6	3	3	0	99	99	99	99	99	99	99	0	99	99	99	99	99	99	99	99	1	1	0	1	1	2	2	2	2	2	2	2	3	3	3	3	3	0	0	0	0	0	0	0	0
132	9	0	34	4	8	4	3	1	1	1	1	1	1	0	0	1	1	0	1	0	0	1	1	1	1	1	0	0	1	2	1	2	2	2	2	2	3	2	2	2	2	0	1	0	1	0	1	1	0
133	7	1	33	3	5	3	3	0	99	99	99	99	99	99	99	0	99	99	99	99	99	99	99	99	0	99	99	99	99	2	3	3	2	2	2	2	4	4	4	4	4	1	1	0	1	0	0	0	0
134	6	1	36	4	6	3	3	1	1	1	1	0	1	0	1	0	99	99	99	99	99	99	99	99	1	1	0	1	0	2	2	2	2	2	2	2	2	2	2	2	2	1	1	0	1	0	1	1	0
135	6	0	35	4	6	6	3	0	99	99	99	99	99	99	99	1	0	0	0	0	0	0	0	0	1	1	1	1	1	2	2	2	2	2	3	2	2	3	2	3	2	0	1	0	0	0	0	0	0
136	7	0	34	4	5	7	3	1	1	1	1	0	1	0	0	0	99	99	99	99	99	99	99	99	1	1	0	0	0	2	3	3	2	1	3	3	3	3	3	3	3	1	1	0	1	1	1	1	0
137	7	0	42	3	4	4	3	0	99	99	99	99	99	99	99	0	99	99	99	99	99	99	99	99	1	1	0	1	1	2	3	3	3	3	3	3	3	3	3	3	2	0	0	0	1	0	1	1	1
[truncated: 17 more columns]
